# Supplementary material for: Adhesion of Escherichia coli and Lactobacillus fermentum to Films and Electrospun Fibrous Scaffolds from Composites of Poly(3-hydroxybutyrate) with Magnetic Nanoparticles in a Low-Frequency Magnetic Field
Source: Int J Mol Sci. 2023 Dec 22;25(1):208. doi: 10.3390/ijms25010208 (PMC10778586; doi:10.3390/ijms25010208)
Supplement: Supplementary file 1 [file ijms-25-00208-s001.zip]

Archive with 1 entries (1 files):
- ijms-2723930-supplementary.pdf
